# Supplementary material for: Development of a Virtual Force Sensor for a Low-Cost Collaborative Robot and Applications to Safety Control
Source: Sensors (Basel). 2019 Jun 7;19(11):2603. doi: 10.3390/s19112603 (PMC6612363; doi:10.3390/s19112603)
Supplement: Supplementary File 1 [file sensors-19-02603-s001.zip]

Archive with 5 entries (5 files):
- videos/Experiment1_Collision detection.mp4
- videos/Experiment2_Contact force detection.mp4
- videos/Experiment2_EStop and zero gravity state.mp4
- videos/Experiment3_Contact force control.mp4
- videos/Experiment4_Wiping motion control.mp4
